# Supplementary material for: Associations of Tumor Somatic Mutations and Genetic Alterations with Survival Outcomes in Melanoma Patients Treated with Ipilimumab
Source: J Clin Med. 2026 Mar 19;15(6):2355. doi: 10.3390/jcm15062355 (PMC13026618; doi:10.3390/jcm15062355)
Supplement: Supplementary file 1 [file jcm-15-02355-s001.zip]

Archive with 2 entries (2 files):
- jcm-4151701-supplementary-Table S2.csv
- Supplementary file. 1.23.2026.pdf
