# Supplementary material for: Associations of Tumor Somatic Mutations and Genetic Alterations with Survival Outcomes in Melanoma Patients Treated with Ipilimumab
Source: J Clin Med. 2026 Mar 19;15(6):2355. doi: 10.3390/jcm15062355 (PMC13026618; doi:10.3390/jcm15062355)
Supplement: Supplementary file 1 [file jcm-15-02355-s001.zip › jcm-4151701-supplementary-Table S2.csv]

Gene	OS_uni_HR_CI	OS_uni_P	OS_uni_FDR	RFS_uni_HR_CI	RFS_uni_P	RFS_uni_FDR	OS_multi_HR_CI	OS_multi_P	OS_multi_FDR	RFS_multi_HR_CI	RFS_multi_P	RFS_multi_FDR	Delta_logHR_OS	Delta_logHR_RFS	Mut
USP34	2.386 (0.508-11.199)	0.27	0.996	9.724 (2.406-39.301)	0.00141	0.479	2.086 (0.376-11.574)	0.4	0.934	15.795 (3.269-76.322)	0.000595	0.202	0.134332999	-0.485069267	7
KIAA1797	2.18 (0.483-9.839)	0.311	0.996	5.035 (1.493-16.977)	0.00914	0.974	1.89 (0.356-10.049)	0.455	0.934	6.393 (1.773-23.057)	0.00459	0.599	0.142794252	-0.238740537	6
PIK3C2G	0.175 (0.021-1.469)	0.108	0.996	0.235 (0.071-0.775)	0.0174	0.974	0.001 (0-10223.668)	0.409	0.934	0.152 (0.036-0.645)	0.0106	0.599	4.980911846	0.432022945	8
NRK	0.185 (0.022-1.551)	0.12	0.996	0.183 (0.05-0.668)	0.0101	0.974	0.002 (0-10726.719)	0.426	0.934	0.108 (0.021-0.551)	0.00749	0.599	4.664638293	0.529524365	8
ATAD5	1.383 (0.261-7.324)	0.703	0.999	5.245 (1.423-19.333)	0.0128	0.974	0.966 (0.12-7.761)	0.974	0.999	6.958 (1.667-29.037)	0.00778	0.599	0.359041111	-0.282636877	6
PHC3	0.892 (0.172-4.612)	0.891	0.999	0.215 (0.048-0.969)	0.0454	0.974	0.486 (0.051-4.676)	0.533	0.934	0.072 (0.006-0.821)	0.0341	0.803	0.606006892	1.089782698	6
ANKHD1-EIF4EBP3	5.269 (1.137-24.405)	0.0336	0.996	4.359 (1.303-14.578)	0.0169	0.974	5.384 (1.057-27.43)	0.0427	0.934	5.225 (1.479-18.461)	0.0103	0.599	-0.021720854	-0.181205949	6
MECOM	0.296 (0.035-2.48)	0.262	0.996	0.269 (0.074-0.977)	0.046	0.974	0.002 (0-23803.775)	0.456	0.934	0.151 (0.028-0.812)	0.0276	0.803	4.977987236	0.575557894	6
NHSL1	0.395 (0.047-3.296)	0.39	0.996	0.231 (0.052-1.024)	0.0538	0.974	0.002 (0-119096.794)	0.49	0.934	0.093 (0.009-0.928)	0.043	0.803	5.421415964	0.915391801	6
ALS2CR11	0.955 (0.183-4.999)	0.957	0.999	3.255 (1.178-8.999)	0.0229	0.974	0.671 (0.092-4.926)	0.695	0.934	3.411 (1.212-9.596)	0.0201	0.803	0.352394275	-0.046665756	7
MYH1	0.55 (0.105-2.871)	0.478	0.996	0.39 (0.124-1.223)	0.106	0.974	0.273 (0.028-2.646)	0.262	0.934	0.271 (0.067-1.094)	0.0667	0.803	0.702323538	0.362587472	7
ODZ1	3.644 (0.758-17.51)	0.106	0.996	3.067 (1.115-8.432)	0.0299	0.974	3.405 (0.655-17.714)	0.145	0.934	3.128 (1.128-8.677)	0.0284	0.803	0.067663934	-0.019858378	8
DNAH6	1353200065.283 (0-Inf)	0.999	0.999	3.248 (1.021-10.335)	0.0461	0.974	1316751590.509 (0-Inf)	0.999	0.999	3.403 (1.042-11.107)	0.0425	0.803	0.027304419	-0.046643724	14
DYNC2H1	2.177 (0.486-9.753)	0.309	0.996	2.559 (0.92-7.119)	0.0719	0.974	1.906 (0.372-9.753)	0.439	0.934	3.184 (0.997-10.167)	0.0506	0.803	0.132767629	-0.218630623	8
DCHS2	0.861 (0.167-4.448)	0.858	0.999	0.392 (0.11-1.401)	0.149	0.974	0.464 (0.048-4.472)	0.507	0.934	0.228 (0.042-1.242)	0.0873	0.803	0.618294637	0.542172729	6
SCN7A	0.296 (0.035-2.48)	0.262	0.996	0.36 (0.101-1.279)	0.114	0.974	0.001 (0-468267.046)	0.48	0.934	0.22 (0.042-1.139)	0.071	0.803	6.130991346	0.493914023	6
ADCY10	0.24 (0.029-2.004)	0.187	0.996	0.423 (0.135-1.326)	0.14	0.974	0 (0-959700.638)	0.38	0.934	0.298 (0.074-1.203)	0.089	0.803	9.729115635	0.349895961	7
PAPPA2	1.705 (0.372-7.808)	0.492	0.996	2.72 (0.966-7.655)	0.0581	0.974	1.392 (0.248-7.795)	0.707	0.934	3.04 (1.012-9.132)	0.0476	0.803	0.202852126	-0.11117507	8
TJP1	0.717 (0.138-3.732)	0.693	0.999	0.415 (0.118-1.466)	0.172	0.974	0.359 (0.036-3.594)	0.383	0.934	0.249 (0.046-1.335)	0.105	0.803	0.692053577	0.51131129	6
ADCY8	0.717 (0.138-3.732)	0.693	0.999	0.415 (0.118-1.466)	0.172	0.974	0.359 (0.036-3.594)	0.383	0.934	0.249 (0.046-1.335)	0.105	0.803	0.692053577	0.51131129	6
PTPRK	0.549 (0.106-2.843)	0.474	0.996	0.425 (0.135-1.336)	0.143	0.974	0.265 (0.027-2.642)	0.258	0.934	0.298 (0.073-1.211)	0.0906	0.803	0.726722499	0.35487376	8
HERC1	0.693 (0.133-3.605)	0.663	0.999	2.632 (0.931-7.442)	0.068	0.974	0.394 (0.045-3.477)	0.402	0.934	3.228 (0.998-10.448)	0.0505	0.803	0.56408348	-0.204087758	8
RGS7	0.297 (0.036-2.471)	0.261	0.996	0.31 (0.087-1.107)	0.0713	0.974	0.309 (0.037-2.599)	0.28	0.934	0.308 (0.086-1.102)	0.0702	0.803	-0.040164657	0.006081573	7
ABI3BP	1.677 (0.374-7.521)	0.5	0.996	0.437 (0.124-1.545)	0.199	0.974	1.316 (0.22-7.875)	0.764	0.934	0.258 (0.047-1.413)	0.119	0.803	0.242672916	0.525581652	6
STON1-GTF2A1L	1.702 (0.378-7.655)	0.488	0.996	2.618 (0.925-7.411)	0.0699	0.974	1.386 (0.249-7.721)	0.71	0.934	3.412 (1.024-11.366)	0.0456	0.803	0.205318763	-0.265060577	7
ASXL3	0.464 (0.09-2.397)	0.359	0.996	0.452 (0.156-1.311)	0.144	0.974	0.228 (0.024-2.182)	0.199	0.934	0.355 (0.103-1.218)	0.0995	0.803	0.710908123	0.242341336	9
CCDC168	0.321 (0.062-1.671)	0.177	0.996	0.421 (0.15-1.176)	0.0986	0.974	0.153 (0.016-1.476)	0.105	0.934	0.345 (0.109-1.092)	0.0702	0.803	0.739739045	0.196845732	10
MUC17	0.487 (0.094-2.515)	0.39	0.996	0.46 (0.159-1.333)	0.153	0.974	0.238 (0.025-2.316)	0.216	0.934	0.359 (0.104-1.238)	0.105	0.803	0.713673575	0.24650875	9
ODZ3	0.55 (0.105-2.871)	0.478	0.996	0.441 (0.141-1.379)	0.159	0.974	0.271 (0.028-2.646)	0.262	0.934	0.322 (0.081-1.272)	0.106	0.803	0.707665483	0.315321654	7
PAPPA	0.313 (0.037-2.617)	0.284	0.996	0.452 (0.128-1.596)	0.217	0.974	0 (0-95061.504)	0.276	0.934	0.274 (0.051-1.479)	0.132	0.803	13.18773904	0.498226585	6
JMJD1C	0.417 (0.05-3.465)	0.418	0.996	2.743 (0.95-7.924)	0.0622	0.974	0.111 (0.002-5.709)	0.274	0.934	2.922 (0.976-8.747)	0.0553	0.803	1.325221808	-0.063066348	6
DCDC5	1.383 (0.261-7.324)	0.703	0.999	2.707 (0.935-7.839)	0.0664	0.974	0.972 (0.122-7.739)	0.979	0.999	2.918 (0.966-8.815)	0.0576	0.803	0.352588004	-0.075119952	6
ACSM4	0.892 (0.172-4.612)	0.891	0.999	0.353 (0.098-1.274)	0.112	0.974	0.504 (0.054-4.67)	0.546	0.934	0.222 (0.043-1.136)	0.0708	0.803	0.571523855	0.466120142	6
ZMYM6	1.213 (0.235-6.268)	0.818	0.999	0.276 (0.062-1.223)	0.09	0.974	0.758 (0.085-6.797)	0.805	0.934	0.152 (0.02-1.153)	0.0684	0.803	0.469918975	0.59431539	6
MTOR	0.296 (0.035-2.48)	0.262	0.996	0.36 (0.101-1.279)	0.114	0.974	0.016 (0-34.063)	0.29	0.934	0.255 (0.055-1.177)	0.08	0.803	2.915299369	0.344076375	6
CHD6	0.425 (0.081-2.227)	0.311	0.996	0.465 (0.16-1.351)	0.159	0.974	0.204 (0.021-1.986)	0.171	0.934	0.37 (0.108-1.262)	0.112	0.803	0.733671612	0.229143144	8
MGAM	0.296 (0.035-2.48)	0.262	0.996	0.392 (0.111-1.383)	0.145	0.974	0.002 (0-31400.146)	0.459	0.934	0.252 (0.05-1.27)	0.0948	0.803	5.063706739	0.440957906	6
SDK1	0.676 (0.131-3.504)	0.641	0.999	0.436 (0.139-1.367)	0.155	0.974	0.358 (0.038-3.358)	0.369	0.934	0.318 (0.08-1.258)	0.102	0.803	0.634889937	0.31562804	7
FRY	0.272 (0.033-2.268)	0.229	0.996	0.346 (0.096-1.245)	0.104	0.974	0.006 (0-671.11)	0.387	0.934	0.217 (0.042-1.111)	0.0667	0.803	3.844057913	0.46848716	7
AKAP9	0.843 (0.162-4.381)	0.839	0.999	0.368 (0.103-1.31)	0.123	0.974	0.874 (0.165-4.612)	0.874	0.961	0.362 (0.101-1.295)	0.118	0.803	-0.035846188	0.015045544	6
PRUNE2	1.078 (0.241-4.828)	0.922	0.999	0.431 (0.146-1.267)	0.126	0.974	0.8 (0.14-4.562)	0.802	0.934	0.338 (0.098-1.171)	0.0872	0.803	0.297643928	0.241663098	8
ADGB	0.276 (0.033-2.301)	0.234	0.996	0.443 (0.141-1.398)	0.165	0.974	0 (0-8642467.025)	0.432	0.934	0.322 (0.08-1.289)	0.109	0.803	9.389690502	0.320140112	7
ZC3H13	1.213 (0.235-6.268)	0.818	0.999	0.276 (0.062-1.223)	0.09	0.974	0.728 (0.076-6.938)	0.782	0.934	0.124 (0.013-1.157)	0.0669	0.803	0.510937025	0.797511757	6
VCAN	0.263 (0.032-2.188)	0.216	0.996	0.497 (0.159-1.556)	0.23	0.974	0.001 (0-232042.033)	0.465	0.934	0.359 (0.088-1.456)	0.151	0.815	6.012059348	0.325166203	7
CDC42BPA	2.559 (0.568-11.52)	0.221	0.996	2.63 (0.899-7.696)	0.0775	0.974	2.32 (0.476-11.318)	0.298	0.934	2.698 (0.904-8.047)	0.0751	0.803	0.097920628	-0.025459237	7
C1orf101	3.79 (0.828-17.342)	0.086	0.996	2.514 (0.901-7.015)	0.0782	0.974	3.583 (0.72-17.822)	0.119	0.934	2.597 (0.908-7.426)	0.075	0.803	0.056015523	-0.032307097	7
ERBB4	0.272 (0.033-2.268)	0.229	0.996	0.5 (0.16-1.565)	0.233	0.974	0 (0-772762.228)	0.425	0.934	0.362 (0.089-1.466)	0.154	0.818	7.991268283	0.322151267	7
RGS22	3.955 (0.874-17.89)	0.0741	0.996	2.78 (0.878-8.808)	0.0822	0.974	3.788 (0.767-18.717)	0.102	0.934	2.935 (0.895-9.622)	0.0755	0.803	0.043166551	-0.054285413	6
PTPRO	2.821 (0.626-12.706)	0.177	0.996	2.342 (0.859-6.389)	0.0964	0.974	2.579 (0.516-12.9)	0.249	0.934	2.599 (0.887-7.619)	0.0817	0.803	0.089741354	-0.104110237	8
MAGEC1	0.875 (0.169-4.531)	0.874	0.999	0.468 (0.132-1.656)	0.239	0.974	0.474 (0.049-4.598)	0.52	0.934	0.292 (0.055-1.557)	0.15	0.815	0.612824752	0.470337263	6
C15orf2	0.313 (0.037-2.617)	0.284	0.996	0.452 (0.128-1.596)	0.217	0.974	0 (0-5482268.069)	0.408	0.934	0.289 (0.056-1.497)	0.139	0.803	10.19334501	0.447593616	6
GRIK2	1.039 (0.201-5.364)	0.963	0.999	0.458 (0.13-1.62)	0.226	0.974	0.585 (0.06-5.682)	0.644	0.934	0.289 (0.055-1.52)	0.143	0.803	0.574329404	0.459485541	6
C1orf173	1.46 (0.327-6.529)	0.62	0.999	0.553 (0.177-1.721)	0.306	0.974	1.107 (0.186-6.585)	0.911	0.972	0.404 (0.099-1.648)	0.207	0.849	0.277258238	0.312717407	7
RNF213	0.227 (0.027-1.902)	0.172	0.996	0.434 (0.139-1.354)	0.15	0.974	0.017 (0-13.979)	0.235	0.934	0.356 (0.099-1.286)	0.115	0.803	2.573230896	0.197276538	7
PSD3	0.944 (0.182-4.886)	0.945	0.999	0.476 (0.135-1.685)	0.25	0.974	0.513 (0.052-5.056)	0.567	0.934	0.301 (0.057-1.591)	0.157	0.821	0.609431295	0.459959862	6
ZFYVE26	0.712 (0.138-3.688)	0.686	0.999	0.542 (0.174-1.688)	0.291	0.974	0.363 (0.037-3.581)	0.386	0.934	0.4 (0.099-1.612)	0.198	0.849	0.674324995	0.30425158	7
ATRX	2.431 (0.538-10.988)	0.248	0.996	2.087 (0.712-6.114)	0.18	0.974	2.149 (0.372-12.402)	0.392	0.934	2.674 (0.736-9.712)	0.135	0.803	0.123567308	-0.248038064	6
AGL	2.431 (0.538-10.988)	0.248	0.996	2.087 (0.712-6.114)	0.18	0.974	2.149 (0.372-12.402)	0.392	0.934	2.674 (0.736-9.712)	0.135	0.803	0.123567308	-0.248038064	6
USP24	2.123 (0.469-9.611)	0.329	0.996	2.376 (0.809-6.977)	0.115	0.974	1.839 (0.35-9.674)	0.472	0.934	2.443 (0.81-7.367)	0.113	0.803	0.143259886	-0.027930775	6
DNAH5	0.593 (0.13-2.695)	0.499	0.996	0.553 (0.204-1.502)	0.245	0.974	0.398 (0.067-2.355)	0.309	0.934	0.48 (0.16-1.441)	0.191	0.849	0.399753192	0.142879449	10
HECW2	0.808 (0.157-4.171)	0.799	0.999	0.547 (0.175-1.71)	0.3	0.974	0.429 (0.045-4.14)	0.465	0.934	0.405 (0.1-1.636)	0.204	0.849	0.63212871	0.301951548	7
NPHS1	7.238 (1.384-37.849)	0.019	0.996	2.329 (0.795-6.818)	0.123	0.974	7.161 (1.315-39.004)	0.0228	0.934	2.384 (0.794-7.155)	0.121	0.803	0.010711161	-0.023287951	6
SPHKAP	0.24 (0.029-2.004)	0.187	0.996	0.516 (0.166-1.605)	0.253	0.974	0 (0-6618071.678)	0.441	0.934	0.395 (0.102-1.533)	0.179	0.849	8.733228477	0.26805598	7
PDE8A	1.808 (0.403-8.111)	0.439	0.996	2.307 (0.775-6.864)	0.133	0.974	1.532 (0.293-8.018)	0.613	0.934	2.376 (0.775-7.287)	0.13	0.803	0.16532472	-0.02968593	6
FRAS1	2.093 (0.458-9.568)	0.341	0.996	2.156 (0.753-6.171)	0.152	0.974	1.78 (0.322-9.857)	0.509	0.934	2.318 (0.755-7.115)	0.142	0.803	0.161594667	-0.072357053	7
NDNF	2.037 (0.455-9.118)	0.352	0.996	2.154 (0.735-6.313)	0.162	0.974	1.734 (0.322-9.343)	0.522	0.934	2.428 (0.744-7.922)	0.141	0.803	0.160575873	-0.119758953	6
CEP350	0.875 (0.169-4.531)	0.874	0.999	2.258 (0.757-6.735)	0.144	0.974	0.583 (0.077-4.419)	0.602	0.934	2.337 (0.757-7.218)	0.14	0.803	0.405848088	-0.034326582	6
FBN2	0.296 (0.035-2.48)	0.262	0.996	0.462 (0.147-1.456)	0.187	0.974	0.023 (0-20.26)	0.276	0.934	0.38 (0.104-1.387)	0.143	0.803	2.552205868	0.195503124	6
RNF17	1.724 (0.379-7.838)	0.481	0.996	2.224 (0.767-6.445)	0.141	0.974	1.459 (0.277-7.701)	0.656	0.934	2.254 (0.763-6.661)	0.142	0.803	0.166834188	-0.013196796	7
MYO5B	0.313 (0.037-2.617)	0.284	0.996	0.452 (0.128-1.596)	0.217	0.974	0 (0-91576554.36)	0.488	0.934	0.3 (0.059-1.512)	0.144	0.803	8.874070672	0.410054727	6
NUP205	0.345 (0.041-2.867)	0.324	0.996	0.472 (0.133-1.67)	0.244	0.974	0.023 (0-31.47)	0.307	0.934	0.348 (0.075-1.61)	0.177	0.849	2.687008635	0.305656967	6
BIRC6	1.329 (0.297-5.949)	0.71	0.999	1.906 (0.697-5.21)	0.209	0.974	1.03 (0.184-5.783)	0.973	0.999	2.06 (0.69-6.148)	0.195	0.849	0.254857643	-0.077672207	8
LPHN3	1.307 (0.292-5.855)	0.727	0.999	0.479 (0.154-1.495)	0.205	0.974	1.061 (0.201-5.602)	0.944	0.99	0.435 (0.13-1.456)	0.177	0.849	0.208001751	0.097800304	7
RP1	1.013 (0.224-4.575)	0.986	0.999	0.515 (0.178-1.492)	0.221	0.974	0.755 (0.133-4.269)	0.75	0.934	0.451 (0.141-1.444)	0.18	0.849	0.294428409	0.133012734	9
BRWD1	0.314 (0.038-2.605)	0.283	0.996	0.512 (0.164-1.596)	0.249	0.974	0.02 (0-29.251)	0.294	0.934	0.422 (0.116-1.541)	0.192	0.849	2.738341454	0.192292562	7
GPR98	0.575 (0.128-2.583)	0.47	0.996	0.61 (0.226-1.648)	0.33	0.974	0.388 (0.066-2.263)	0.293	0.934	0.536 (0.18-1.6)	0.264	0.896	0.39386364	0.129296578	11
SETD5	1.517 (0.339-6.788)	0.586	0.999	0.562 (0.18-1.759)	0.322	0.974	1.181 (0.204-6.827)	0.852	0.951	0.43 (0.109-1.7)	0.229	0.849	0.249954697	0.268713347	7
APC	0.655 (0.127-3.39)	0.614	0.999	0.555 (0.178-1.729)	0.31	0.974	0.348 (0.037-3.236)	0.354	0.934	0.432 (0.111-1.676)	0.225	0.849	0.632656474	0.249872408	7
MLL3	0.744 (0.144-3.861)	0.725	0.999	1.833 (0.669-5.021)	0.238	0.974	0.402 (0.043-3.764)	0.425	0.934	1.98 (0.656-5.975)	0.225	0.849	0.615929066	-0.077096302	8
CMYA5	0.894 (0.199-4.016)	0.884	0.999	0.642 (0.239-1.726)	0.38	0.974	0.692 (0.133-3.613)	0.663	0.934	0.573 (0.195-1.685)	0.312	0.946	0.255429414	0.113984795	12
ASH1L	0.936 (0.181-4.844)	0.937	0.999	1.893 (0.677-5.295)	0.224	0.974	0.562 (0.064-4.913)	0.602	0.934	2.097 (0.669-6.573)	0.204	0.849	0.510569872	-0.102165234	7
OSMR	0.892 (0.172-4.612)	0.891	0.999	0.494 (0.159-1.541)	0.225	0.974	0.533 (0.061-4.625)	0.568	0.934	0.415 (0.116-1.491)	0.178	0.849	0.514318236	0.174296269	7
FLG	1.945 (0.43-8.803)	0.388	0.996	1.94 (0.696-5.408)	0.205	0.974	1.643 (0.302-8.927)	0.566	0.934	2.029 (0.687-5.997)	0.201	0.849	0.168883102	-0.045141773	7
C12orf51	2.011 (0.389-10.393)	0.405	0.996	1.935 (0.693-5.406)	0.208	0.974	1.779 (0.322-9.828)	0.509	0.934	1.971 (0.684-5.678)	0.209	0.849	0.122122134	-0.018117313	12
HEATR7B2	2.188 (0.479-10.005)	0.313	0.996	1.923 (0.689-5.37)	0.212	0.974	1.88 (0.34-10.391)	0.469	0.934	2.014 (0.679-5.973)	0.207	0.849	0.152032664	-0.045968952	7
KIAA2022	0.521 (0.1-2.707)	0.438	0.996	0.538 (0.186-1.558)	0.253	0.974	0.334 (0.045-2.481)	0.284	0.934	0.499 (0.164-1.519)	0.221	0.849	0.445242932	0.074993902	8
NRXN1	0.69 (0.133-3.568)	0.658	0.999	0.492 (0.155-1.561)	0.229	0.974	0.454 (0.061-3.394)	0.442	0.934	0.45 (0.134-1.513)	0.197	0.849	0.417683056	0.090712432	7
LMO7	0.345 (0.041-2.867)	0.324	0.996	0.563 (0.18-1.759)	0.323	0.974	0.017 (0-51.484)	0.318	0.934	0.459 (0.123-1.714)	0.247	0.881	3.024149326	0.203327219	6
MORC2	0.418 (0.05-3.494)	0.421	0.996	0.476 (0.135-1.675)	0.248	0.974	0.02 (0-78.318)	0.355	0.934	0.367 (0.082-1.639)	0.189	0.849	3.030584438	0.2592711	6
UGT2A1	0.944 (0.182-4.886)	0.945	0.999	1.927 (0.653-5.685)	0.235	0.974	0.608 (0.076-4.837)	0.638	0.934	2.098 (0.64-6.882)	0.221	0.849	0.439379704	-0.085422668	6
BRAF	1.531 (0.34-6.886)	0.579	0.999	1.848 (0.686-4.981)	0.225	0.974	1.306 (0.262-6.52)	0.745	0.934	1.899 (0.675-5.34)	0.224	0.849	0.158335091	-0.026974964	11
EML5	4.6 (1.015-20.853)	0.0478	0.996	1.897 (0.649-5.542)	0.242	0.974	4.672 (0.914-23.877)	0.064	0.934	2.051 (0.636-6.617)	0.229	0.849	-0.015430351	-0.077805284	6
HMCN1	0.597 (0.116-3.082)	0.538	0.999	0.593 (0.205-1.717)	0.335	0.974	0.327 (0.037-2.9)	0.315	0.934	0.512 (0.157-1.675)	0.269	0.896	0.603102585	0.146166909	8
DNAH10	0.426 (0.082-2.212)	0.31	0.996	0.6 (0.216-1.667)	0.327	0.974	0.211 (0.022-2.007)	0.176	0.934	0.521 (0.168-1.62)	0.26	0.896	0.702492201	0.14066035	9
WDR96	4.962 (1.101-22.371)	0.0371	0.996	1.835 (0.634-5.311)	0.263	0.974	5.375 (1.034-27.949)	0.0456	0.934	2.106 (0.619-7.164)	0.233	0.849	-0.079845101	-0.137857351	6
COL4A4	1.303 (0.252-6.741)	0.752	0.999	0.534 (0.15-1.898)	0.332	0.974	1.317 (0.253-6.871)	0.744	0.934	0.523 (0.146-1.869)	0.318	0.946	-0.011179551	0.021093906	6
PRPF8	0.861 (0.167-4.448)	0.858	0.999	0.63 (0.201-1.975)	0.428	0.974	0.47 (0.049-4.47)	0.511	0.934	0.488 (0.121-1.96)	0.312	0.946	0.605018571	0.256129255	6
VPS13B	1.287 (0.287-5.77)	0.741	0.999	1.742 (0.64-4.741)	0.278	0.974	0.981 (0.172-5.586)	0.983	0.999	1.838 (0.621-5.44)	0.271	0.896	0.271238209	-0.053945754	8
CFTR	1.517 (0.339-6.788)	0.586	0.999	0.538 (0.171-1.69)	0.288	0.974	1.21 (0.218-6.725)	0.827	0.947	0.444 (0.121-1.638)	0.223	0.849	0.225763117	0.190430602	7
AHNAK2	0.655 (0.127-3.39)	0.614	0.999	0.555 (0.178-1.729)	0.31	0.974	0.356 (0.039-3.245)	0.36	0.934	0.442 (0.116-1.684)	0.231	0.849	0.610570152	0.227854111	7
SPEF2	1.517 (0.339-6.788)	0.586	0.999	0.562 (0.18-1.759)	0.322	0.974	1.189 (0.208-6.802)	0.846	0.951	0.44 (0.113-1.708)	0.235	0.849	0.243386797	0.24530899	7
OSBPL6	0.892 (0.172-4.612)	0.891	0.999	0.508 (0.143-1.801)	0.294	0.974	0.544 (0.064-4.625)	0.577	0.934	0.383 (0.083-1.762)	0.218	0.849	0.494501353	0.281679299	6
TACC2	1.776 (0.396-7.976)	0.453	0.996	1.739 (0.594-5.095)	0.313	0.974	1.441 (0.251-8.265)	0.682	0.934	1.985 (0.562-7.012)	0.287	0.917	0.208945769	-0.132510608	6
APOB	0.38 (0.073-1.963)	0.248	0.996	0.718 (0.266-1.937)	0.514	0.974	0.168 (0.016-1.742)	0.135	0.934	0.636 (0.21-1.923)	0.422	0.951	0.815469467	0.122578349	10
AHNAK	1.922 (0.428-8.62)	0.394	0.996	1.692 (0.627-4.567)	0.299	0.974	1.65 (0.322-8.46)	0.548	0.934	1.755 (0.607-5.073)	0.299	0.938	0.152600285	-0.036510712	9
UNC79	5.647 (1.091-29.223)	0.039	0.996	1.748 (0.621-4.919)	0.29	0.974	5.726 (1.022-32.07)	0.0471	0.934	1.878 (0.599-5.886)	0.28	0.903	-0.013988	-0.071709532	7
AQR	0.279 (0.033-2.345)	0.24	0.996	0.56 (0.179-1.749)	0.318	0.974	0.293 (0.034-2.504)	0.262	0.934	0.56 (0.179-1.751)	0.319	0.946	-0.051137334	-0.000314303	6
ANKRD12	1.493 (0.332-6.7)	0.601	0.999	1.84 (0.63-5.376)	0.265	0.974	1.263 (0.247-6.459)	0.779	0.934	1.849 (0.617-5.539)	0.272	0.896	0.167003461	-0.004761001	6
DSCAM	0.358 (0.043-2.98)	0.342	0.996	0.558 (0.177-1.76)	0.32	0.974	0.083 (0.001-4.984)	0.234	0.934	0.506 (0.149-1.717)	0.275	0.896	1.458681316	0.097521369	6
CHD7	0.829 (0.16-4.28)	0.822	0.999	0.567 (0.181-1.775)	0.33	0.974	0.507 (0.061-4.24)	0.531	0.934	0.48 (0.133-1.739)	0.264	0.896	0.491571949	0.165738779	6
USP33	3.466 (0.763-15.731)	0.107	0.996	1.791 (0.635-5.056)	0.271	0.974	3.256 (0.654-16.198)	0.149	0.934	1.828 (0.619-5.397)	0.275	0.896	0.062426999	-0.020234086	8
CACNA1C	1.677 (0.374-7.521)	0.5	0.996	0.634 (0.203-1.981)	0.433	0.974	1.328 (0.226-7.79)	0.754	0.934	0.498 (0.126-1.974)	0.321	0.946	0.23356365	0.242096875	6
PCDH15	1.044 (0.202-5.397)	0.959	0.999	1.752 (0.632-4.858)	0.281	0.974	0.756 (0.107-5.356)	0.779	0.934	1.755 (0.619-4.98)	0.29	0.92	0.323362809	-0.00180213	6
USP9X	0.8 (0.154-4.158)	0.791	0.999	1.733 (0.64-4.695)	0.279	0.974	0.908 (0.166-4.976)	0.911	0.972	1.803 (0.649-5.004)	0.258	0.896	-0.125845254	-0.039393556	8
COL6A5	0.425 (0.081-2.227)	0.311	0.996	0.69 (0.249-1.915)	0.476	0.974	0.202 (0.021-1.983)	0.17	0.934	0.604 (0.193-1.897)	0.388	0.951	0.742454267	0.132604059	8
DENND4C	0.892 (0.172-4.612)	0.891	0.999	0.604 (0.193-1.889)	0.386	0.974	0.53 (0.061-4.625)	0.565	0.934	0.505 (0.137-1.863)	0.305	0.946	0.521048235	0.180476141	6
CNTNAP2	1.677 (0.374-7.521)	0.5	0.996	0.695 (0.224-2.16)	0.53	0.974	1.32 (0.222-7.842)	0.76	0.934	0.549 (0.136-2.207)	0.398	0.951	0.239345155	0.236450648	6
SMG1	0.197 (0.024-1.635)	0.132	0.996	0.671 (0.243-1.852)	0.441	0.974	0 (0-1185520.95)	0.466	0.934	0.593 (0.192-1.828)	0.363	0.951	6.659257102	0.124307667	9
TANC2	0.793 (0.153-4.106)	0.782	0.999	0.615 (0.198-1.914)	0.401	0.974	0.46 (0.052-4.036)	0.484	0.934	0.516 (0.14-1.898)	0.319	0.946	0.544363068	0.175558417	6
TNIK	1.624 (0.362-7.283)	0.526	0.999	0.67 (0.214-2.093)	0.491	0.974	1.276 (0.218-7.479)	0.787	0.934	0.53 (0.133-2.115)	0.368	0.951	0.241376056	0.234653804	7
DMD	1.116 (0.249-5.013)	0.886	0.999	1.634 (0.605-4.417)	0.333	0.974	0.849 (0.152-4.753)	0.852	0.951	1.701 (0.58-4.99)	0.333	0.951	0.273952277	-0.04006479	9
AQPEP	2.18 (0.483-9.839)	0.311	0.996	1.707 (0.582-5.009)	0.33	0.974	1.873 (0.338-10.369)	0.472	0.934	1.795 (0.554-5.813)	0.329	0.951	0.152098501	-0.05044134	6
PLCB1	1.329 (0.297-5.949)	0.71	0.999	1.667 (0.61-4.549)	0.319	0.974	1.08 (0.205-5.694)	0.927	0.982	1.672 (0.596-4.689)	0.329	0.951	0.207151268	-0.003027881	8
NCOA1	1.517 (0.339-6.788)	0.586	0.999	0.719 (0.229-2.252)	0.571	0.974	1.177 (0.202-6.845)	0.856	0.951	0.564 (0.137-2.327)	0.429	0.951	0.254032566	0.241856925	7
MAP1B	2.559 (0.564-11.599)	0.223	0.996	1.652 (0.57-4.784)	0.355	0.974	2.299 (0.394-13.406)	0.355	0.934	1.81 (0.534-6.137)	0.341	0.951	0.106801211	-0.09134091	6
ANK3	0.258 (0.05-1.332)	0.106	0.996	0.714 (0.267-1.908)	0.501	0.974	0.125 (0.013-1.159)	0.0672	0.934	0.653 (0.226-1.887)	0.431	0.951	0.726269408	0.088288181	12
SLCO1C1	1.677 (0.374-7.521)	0.5	0.996	1.696 (0.579-4.97)	0.336	0.974	1.402 (0.267-7.376)	0.69	0.934	1.727 (0.557-5.355)	0.344	0.951	0.179013337	-0.018617183	6
BRCA1	1.677 (0.374-7.521)	0.5	0.996	0.72 (0.232-2.24)	0.571	0.974	1.322 (0.223-7.827)	0.758	0.934	0.577 (0.144-2.314)	0.438	0.951	0.237673719	0.221713263	6
FSIP2	1.493 (0.334-6.686)	0.6	0.999	1.49 (0.556-3.989)	0.428	0.974	1.223 (0.235-6.374)	0.811	0.934	1.541 (0.519-4.569)	0.436	0.951	0.199968923	-0.033773598	10
STXBP5	2.515 (0.543-11.634)	0.238	0.996	1.637 (0.56-4.784)	0.367	0.974	2.236 (0.376-13.287)	0.376	0.934	1.774 (0.523-6.016)	0.358	0.951	0.117238278	-0.079930007	6
SYNE1	1.849 (0.412-8.303)	0.423	0.996	1.593 (0.595-4.26)	0.354	0.974	1.598 (0.317-8.04)	0.57	0.934	1.611 (0.576-4.505)	0.364	0.951	0.146098552	-0.011403529	9
ZDBF2	0.448 (0.086-2.339)	0.341	0.996	0.679 (0.245-1.88)	0.456	0.974	0.23 (0.025-2.112)	0.194	0.934	0.619 (0.206-1.86)	0.393	0.951	0.668495884	0.092443981	9
WDR87	1.922 (0.428-8.62)	0.394	0.996	1.469 (0.538-4.006)	0.453	0.974	1.628 (0.307-8.617)	0.567	0.934	1.535 (0.492-4.79)	0.46	0.951	0.165938336	-0.044280103	9
KALRN	0.313 (0.037-2.617)	0.284	0.996	0.689 (0.222-2.146)	0.521	0.974	0.008 (0-148.312)	0.337	0.934	0.577 (0.153-2.173)	0.416	0.951	3.649070341	0.17866487	6
AKAP13	1.105 (0.213-5.741)	0.906	0.999	1.674 (0.564-4.971)	0.353	0.974	0.759 (0.099-5.811)	0.79	0.934	1.694 (0.543-5.28)	0.364	0.951	0.375594282	-0.011513429	6
AFF2	4.13 (0.914-18.657)	0.0652	0.996	1.656 (0.568-4.827)	0.355	0.974	3.957 (0.811-19.312)	0.0891	0.934	1.664 (0.55-5.038)	0.368	0.951	0.04299502	-0.004764971	6
CD163L1	0.778 (0.151-4.014)	0.765	0.999	0.639 (0.205-1.994)	0.441	0.974	0.51 (0.067-3.859)	0.515	0.934	0.577 (0.169-1.973)	0.381	0.951	0.422255532	0.10219232	7
MYH2	1.077 (0.209-5.56)	0.929	0.999	0.742 (0.238-2.313)	0.607	0.974	0.611 (0.063-5.948)	0.671	0.934	0.597 (0.148-2.413)	0.469	0.951	0.567397816	0.217037859	6
KIAA2018	1.677 (0.374-7.521)	0.5	0.996	0.695 (0.224-2.16)	0.53	0.974	1.343 (0.235-7.678)	0.74	0.934	0.583 (0.155-2.193)	0.425	0.951	0.221953246	0.175881178	6
PTPRQ	0.325 (0.039-2.713)	0.299	0.996	0.646 (0.208-2.011)	0.451	0.974	0.34 (0.04-2.872)	0.322	0.934	0.645 (0.207-2.008)	0.449	0.951	-0.045024262	0.001646136	6
PIK3C2A	0.98 (0.19-5.061)	0.981	0.999	0.682 (0.219-2.12)	0.508	0.974	1.005 (0.192-5.256)	0.995	0.999	0.672 (0.215-2.097)	0.494	0.951	-0.025502925	0.013947736	6
SPG11	0.972 (0.186-5.072)	0.973	0.999	1.608 (0.567-4.565)	0.372	0.974	0.675 (0.091-5.019)	0.701	0.934	1.607 (0.55-4.694)	0.386	0.951	0.364338199	0.000786942	6
ARID1B	0.637 (0.123-3.309)	0.592	0.999	0.623 (0.215-1.804)	0.383	0.974	0.454 (0.065-3.157)	0.425	0.934	0.607 (0.206-1.786)	0.365	0.951	0.33835607	0.026362398	7
ABCB5	2.2 (0.491-9.861)	0.303	0.996	1.612 (0.555-4.677)	0.38	0.974	1.911 (0.363-10.053)	0.444	0.934	1.626 (0.533-4.964)	0.393	0.951	0.14053315	-0.008983706	6
PTPRZ1	1.951 (0.436-8.728)	0.382	0.996	0.741 (0.238-2.309)	0.605	0.974	1.611 (0.275-9.448)	0.597	0.934	0.596 (0.148-2.408)	0.468	0.951	0.191388366	0.217285002	6
SCN10A	0.313 (0.037-2.617)	0.284	0.996	0.746 (0.24-2.318)	0.612	0.974	0 (0-2260332.038)	0.38	0.934	0.608 (0.153-2.418)	0.48	0.951	10.72427473	0.203875007	6
STARD9	1.824 (0.408-8.157)	0.431	0.996	0.722 (0.261-1.995)	0.53	0.974	1.562 (0.308-7.918)	0.591	0.934	0.655 (0.216-1.986)	0.455	0.951	0.155550318	0.096942668	9
DNAH8	0.861 (0.167-4.448)	0.858	0.999	0.677 (0.218-2.108)	0.501	0.974	0.554 (0.071-4.316)	0.573	0.934	0.61 (0.177-2.099)	0.433	0.951	0.441743723	0.104712012	6
SUV420H1	1.677 (0.374-7.521)	0.5	0.996	0.667 (0.214-2.075)	0.484	0.974	1.383 (0.257-7.442)	0.705	0.934	0.603 (0.177-2.062)	0.42	0.951	0.192506127	0.099836923	6
FAT4	2.068 (0.462-9.257)	0.342	0.996	0.752 (0.26-2.171)	0.598	0.974	1.785 (0.343-9.298)	0.491	0.934	0.645 (0.188-2.213)	0.486	0.951	0.146919615	0.152798139	8
ADAMTS19	1.044 (0.202-5.397)	0.959	0.999	1.542 (0.533-4.463)	0.425	0.974	0.631 (0.071-5.607)	0.679	0.934	1.629 (0.489-5.423)	0.427	0.951	0.504133762	-0.054735947	6
CNTN5	1.341 (0.299-6.02)	0.702	0.999	1.538 (0.547-4.328)	0.414	0.974	1.067 (0.197-5.789)	0.94	0.99	1.555 (0.521-4.646)	0.429	0.951	0.228569012	-0.010940034	7
RFX6	0.579 (0.112-2.987)	0.514	0.999	0.703 (0.252-1.957)	0.499	0.974	0.333 (0.039-2.815)	0.313	0.934	0.644 (0.213-1.94)	0.434	0.951	0.553461657	0.087812738	8
PLCE1	0.918 (0.177-4.751)	0.919	0.999	0.739 (0.237-2.302)	0.602	0.974	0.506 (0.053-4.861)	0.555	0.934	0.608 (0.155-2.392)	0.476	0.951	0.596242193	0.19507583	6
CEP192	4.962 (1.101-22.371)	0.0371	0.996	1.558 (0.538-4.512)	0.413	0.974	5.311 (1.031-27.371)	0.0459	0.934	1.647 (0.497-5.458)	0.414	0.951	-0.067908265	-0.05519262	6
LRBA	1.287 (0.287-5.77)	0.741	0.999	0.746 (0.258-2.156)	0.588	0.974	0.981 (0.172-5.594)	0.983	0.999	0.644 (0.189-2.192)	0.482	0.951	0.271909321	0.146328339	8
DST	0.676 (0.131-3.504)	0.641	0.999	0.736 (0.255-2.128)	0.572	0.974	0.372 (0.042-3.341)	0.378	0.934	0.651 (0.198-2.143)	0.48	0.951	0.596719136	0.123123822	7
MYOCD	0.358 (0.043-2.98)	0.342	0.996	0.661 (0.211-2.076)	0.479	0.974	0.375 (0.045-3.147)	0.366	0.934	0.657 (0.209-2.066)	0.472	0.951	-0.044410064	0.00663087	6
UNC13C	0.91 (0.176-4.71)	0.911	0.999	0.723 (0.231-2.267)	0.578	0.974	0.505 (0.053-4.82)	0.553	0.934	0.59 (0.149-2.339)	0.452	0.951	0.589835276	0.204550042	6
ZFHX4	1.274 (0.283-5.722)	0.752	0.999	0.738 (0.254-2.14)	0.575	0.974	0.941 (0.159-5.574)	0.946	0.99	0.639 (0.189-2.168)	0.473	0.951	0.303021168	0.142676499	8
DICER1	1.618 (0.361-7.243)	0.529	0.999	0.727 (0.234-2.263)	0.582	0.974	1.293 (0.229-7.308)	0.772	0.934	0.62 (0.166-2.316)	0.477	0.951	0.224324452	0.159551381	6
MDN1	0.712 (0.138-3.688)	0.686	0.999	0.741 (0.256-2.142)	0.58	0.974	0.377 (0.04-3.59)	0.397	0.934	0.641 (0.189-2.173)	0.475	0.951	0.635179594	0.144906379	7
AKAP11	1.951 (0.436-8.728)	0.382	0.996	1.488 (0.504-4.394)	0.472	0.974	1.614 (0.278-9.375)	0.594	0.934	1.572 (0.45-5.492)	0.479	0.951	0.189476803	-0.054596359	6
IL1R1	1.508 (0.337-6.747)	0.591	0.999	1.504 (0.538-4.203)	0.437	0.974	1.226 (0.228-6.582)	0.813	0.934	1.512 (0.512-4.463)	0.454	0.951	0.207512253	-0.005599009	7
NEK1	0.972 (0.186-5.072)	0.973	0.999	1.519 (0.519-4.445)	0.445	0.974	0.587 (0.066-5.197)	0.632	0.934	1.59 (0.475-5.32)	0.452	0.951	0.504607648	-0.04507957	6
MAST4	1.796 (0.401-8.045)	0.444	0.996	1.523 (0.521-4.448)	0.442	0.974	1.512 (0.286-7.995)	0.626	0.934	1.539 (0.491-4.822)	0.459	0.951	0.171927994	-0.010820542	6
DNAH17	1.493 (0.332-6.704)	0.601	0.999	1.441 (0.519-4.003)	0.483	0.974	1.164 (0.203-6.693)	0.865	0.955	1.476 (0.476-4.575)	0.499	0.951	0.248275191	-0.024205323	7
SALL1	1.001 (0.194-5.17)	0.999	0.999	0.695 (0.222-2.176)	0.532	0.974	0.672 (0.088-5.15)	0.702	0.934	0.636 (0.187-2.168)	0.47	0.951	0.398480979	0.08800819	6
PTPRC	0.676 (0.131-3.504)	0.641	0.999	0.792 (0.274-2.285)	0.666	0.974	0.349 (0.036-3.353)	0.362	0.934	0.69 (0.202-2.356)	0.553	0.951	0.662390428	0.138214972	7
UTRN	3.932 (0.749-20.633)	0.105	0.996	1.428 (0.527-3.868)	0.484	0.974	3.726 (0.653-21.261)	0.139	0.934	1.457 (0.487-4.355)	0.501	0.951	0.053896092	-0.020097532	9
CRB1	1.677 (0.374-7.521)	0.5	0.996	0.824 (0.265-2.563)	0.738	0.974	1.312 (0.218-7.9)	0.767	0.934	0.68 (0.166-2.787)	0.593	0.951	0.245162177	0.191145472	6
MXRA5	0.549 (0.106-2.843)	0.474	0.996	0.724 (0.262-2.007)	0.535	0.974	0.352 (0.047-2.636)	0.31	0.934	0.69 (0.24-1.986)	0.491	0.951	0.442790986	0.048816869	8
PCNT	1.001 (0.194-5.17)	0.999	0.999	0.732 (0.235-2.28)	0.59	0.974	0.607 (0.069-5.32)	0.652	0.934	0.632 (0.171-2.332)	0.49	0.951	0.500240532	0.147469036	6
ABCA6	0.632 (0.122-3.27)	0.585	0.999	0.751 (0.26-2.172)	0.598	0.974	0.391 (0.05-3.038)	0.369	0.934	0.699 (0.225-2.17)	0.536	0.951	0.481094207	0.071742547	7
MYCBP2	1.556 (0.348-6.968)	0.563	0.999	1.425 (0.533-3.811)	0.481	0.974	1.317 (0.262-6.627)	0.738	0.934	1.43 (0.505-4.046)	0.501	0.951	0.166682138	-0.003401308	10
ITSN2	0 (0-Inf)	0.999	0.999	0.676 (0.217-2.102)	0.498	0.974	0 (0-Inf)	0.999	0.999	0.678 (0.218-2.113)	0.503	0.951	0.078129548	-0.00384946	6
DIDO1	1.727 (0.385-7.749)	0.475	0.996	1.463 (0.513-4.172)	0.477	0.974	1.463 (0.281-7.606)	0.651	0.934	1.453 (0.496-4.26)	0.496	0.951	0.166224667	0.007081353	6
ATM	2.037 (0.455-9.118)	0.352	0.996	1.437 (0.497-4.153)	0.503	0.974	1.709 (0.297-9.833)	0.548	0.934	1.495 (0.442-5.052)	0.517	0.951	0.175221438	-0.039663607	6
ADAMTS9	1.776 (0.396-7.976)	0.453	0.996	0.841 (0.27-2.616)	0.765	0.974	1.412 (0.233-8.551)	0.707	0.934	0.696 (0.169-2.875)	0.617	0.951	0.229206306	0.188743501	6
EIF3A	3.447 (0.76-15.63)	0.109	0.996	1.456 (0.498-4.258)	0.492	0.974	3.301 (0.639-17.047)	0.154	0.934	1.505 (0.449-5.042)	0.507	0.951	0.04322143	-0.032999485	6
WDFY4	1.026 (0.229-4.586)	0.974	0.999	0.79 (0.283-2.204)	0.652	0.974	0.754 (0.132-4.302)	0.751	0.934	0.705 (0.222-2.24)	0.553	0.951	0.307762302	0.113452208	9
SEC24D	0.944 (0.182-4.886)	0.945	0.999	0.728 (0.234-2.266)	0.584	0.974	0.613 (0.078-4.835)	0.643	0.934	0.662 (0.193-2.274)	0.513	0.951	0.430727912	0.094588815	6
CDH6	0.944 (0.182-4.886)	0.945	0.999	1.44 (0.493-4.204)	0.505	0.974	0.543 (0.059-4.999)	0.59	0.934	1.493 (0.44-5.069)	0.52	0.951	0.552738069	-0.036404057	6
TDRD1	1.341 (0.299-6.02)	0.702	0.999	1.405 (0.505-3.91)	0.515	0.974	1.017 (0.176-5.896)	0.985	0.999	1.434 (0.459-4.478)	0.535	0.951	0.276003187	-0.020181194	7
LYST	0.875 (0.169-4.531)	0.874	0.999	1.429 (0.482-4.234)	0.52	0.974	0.485 (0.052-4.563)	0.527	0.934	1.481 (0.425-5.159)	0.537	0.951	0.589545372	-0.035932121	6
DNAH7	1.019 (0.228-4.561)	0.98	0.999	1.37 (0.507-3.699)	0.535	0.974	0.802 (0.155-4.156)	0.793	0.934	1.375 (0.473-3.998)	0.559	0.951	0.239512041	-0.00354494	12
MLL	0.514 (0.099-2.662)	0.428	0.996	0.776 (0.281-2.144)	0.624	0.974	0.278 (0.031-2.469)	0.251	0.934	0.715 (0.238-2.151)	0.551	0.951	0.613583838	0.080717489	8
ENAM	1.154 (0.222-5.999)	0.864	0.999	1.421 (0.491-4.115)	0.517	0.974	0.692 (0.074-6.477)	0.747	0.934	1.475 (0.434-5.015)	0.534	0.951	0.511850184	-0.037252875	6
ZNF644	1.362 (0.304-6.1)	0.686	0.999	0.809 (0.28-2.337)	0.696	0.974	1.036 (0.179-6.003)	0.969	0.999	0.711 (0.209-2.42)	0.585	0.951	0.27376395	0.129629305	7
TMEM131	1.605 (0.357-7.204)	0.537	0.999	1.404 (0.508-3.884)	0.513	0.974	1.276 (0.224-7.282)	0.784	0.934	1.43 (0.464-4.41)	0.534	0.951	0.22916612	-0.017983789	7
ITGA2	0.296 (0.035-2.48)	0.262	0.996	0.769 (0.248-2.391)	0.65	0.974	0.018 (0-28.656)	0.286	0.934	0.666 (0.179-2.476)	0.544	0.951	2.801298398	0.144141904	6
BCO2	0.378 (0.045-3.15)	0.369	0.996	0.74 (0.238-2.303)	0.603	0.974	0.078 (0.001-5.672)	0.243	0.934	0.678 (0.199-2.313)	0.535	0.951	1.58254562	0.086973384	6
SI	3.001 (0.669-13.468)	0.151	0.996	1.403 (0.509-3.871)	0.513	0.974	2.765 (0.564-13.565)	0.21	0.934	1.395 (0.485-4.012)	0.537	0.951	0.082002403	0.005693171	7
RELN	1.154 (0.222-5.999)	0.864	0.999	1.421 (0.491-4.115)	0.517	0.974	0.76 (0.093-6.19)	0.797	0.934	1.433 (0.452-4.546)	0.542	0.951	0.418212381	-0.008219181	6
PLD1	3.815 (0.842-17.294)	0.0825	0.996	1.391 (0.474-4.079)	0.548	0.974	3.603 (0.74-17.552)	0.113	0.934	1.376 (0.455-4.157)	0.571	0.951	0.057103615	0.010644209	6
TOP2A	1.544 (0.344-6.931)	0.571	0.999	1.375 (0.494-3.828)	0.542	0.974	1.207 (0.208-6.996)	0.834	0.95	1.396 (0.447-4.36)	0.566	0.951	0.246485977	-0.014596279	7
FAM135A	0.972 (0.186-5.072)	0.973	0.999	0.754 (0.242-2.347)	0.626	0.974	0.587 (0.066-5.197)	0.632	0.934	0.662 (0.182-2.411)	0.532	0.951	0.504488779	0.130013398	6
SPECC1L	1.001 (0.194-5.17)	0.999	0.999	0.764 (0.246-2.376)	0.642	0.974	0.613 (0.071-5.314)	0.657	0.934	0.669 (0.183-2.449)	0.544	0.951	0.491237135	0.133035936	6
PIEZO2	1.372 (0.305-6.162)	0.68	0.999	1.353 (0.504-3.631)	0.548	0.974	1.13 (0.22-5.797)	0.883	0.963	1.361 (0.465-3.982)	0.574	0.951	0.193775464	-0.005487618	11
ANKRD31	2.87 (0.635-12.98)	0.171	0.996	1.339 (0.483-3.709)	0.575	0.974	2.667 (0.498-14.283)	0.252	0.934	1.369 (0.421-4.447)	0.602	0.951	0.073526233	-0.022113405	8
EIF4G3	0.977 (0.188-5.064)	0.978	0.999	0.773 (0.248-2.41)	0.657	0.974	0.585 (0.066-5.196)	0.63	0.934	0.672 (0.181-2.494)	0.553	0.951	0.512583638	0.140019855	6
KIAA1109	1.341 (0.299-6.02)	0.702	0.999	0.855 (0.296-2.464)	0.771	0.974	0.998 (0.167-5.944)	0.998	0.999	0.75 (0.216-2.607)	0.651	0.951	0.295635319	0.130353499	7
EYS	0.991 (0.221-4.434)	0.991	0.999	0.813 (0.295-2.243)	0.689	0.974	0.734 (0.13-4.145)	0.726	0.934	0.737 (0.238-2.284)	0.597	0.951	0.300177398	0.098036575	9
DMXL1	1.179 (0.226-6.164)	0.845	0.999	1.397 (0.481-4.054)	0.539	0.974	0.742 (0.084-6.555)	0.788	0.934	1.422 (0.431-4.69)	0.563	0.951	0.463504175	-0.018191841	6
DOPEY1	1.179 (0.226-6.164)	0.845	0.999	1.397 (0.481-4.054)	0.539	0.974	0.742 (0.084-6.555)	0.788	0.934	1.422 (0.431-4.69)	0.563	0.951	0.463504175	-0.018191841	6
ABCC9	1.039 (0.201-5.364)	0.963	0.999	0.867 (0.278-2.705)	0.806	0.974	0.566 (0.056-5.711)	0.629	0.934	0.73 (0.177-3.005)	0.663	0.951	0.608241335	0.17265892	6
EP400	2.123 (0.469-9.611)	0.329	0.996	0.821 (0.264-2.552)	0.733	0.974	1.794 (0.303-10.632)	0.52	0.934	0.694 (0.176-2.74)	0.603	0.951	0.168092173	0.167007461	6
LAMB4	1.084 (0.21-5.6)	0.923	0.999	0.801 (0.258-2.491)	0.702	0.974	0.656 (0.073-5.892)	0.707	0.934	0.694 (0.184-2.612)	0.589	0.951	0.50209082	0.143966083	6
PLK1	2.18 (0.483-9.839)	0.311	0.996	1.389 (0.48-4.017)	0.544	0.974	1.867 (0.327-10.677)	0.483	0.934	1.416 (0.429-4.68)	0.568	0.951	0.155059754	-0.019362652	6
ST18	1.039 (0.201-5.364)	0.963	0.999	1.374 (0.47-4.015)	0.562	0.974	0.617 (0.068-5.601)	0.668	0.934	1.399 (0.415-4.722)	0.588	0.951	0.522151572	-0.018448458	6
LRRC4C	1.001 (0.194-5.17)	0.999	0.999	1.385 (0.477-4.022)	0.55	0.974	0.691 (0.093-5.122)	0.717	0.934	1.374 (0.451-4.185)	0.576	0.951	0.371665054	0.008083212	6
MACF1	1.078 (0.24-4.833)	0.922	0.999	1.33 (0.492-3.598)	0.574	0.974	0.797 (0.139-4.563)	0.799	0.934	1.33 (0.453-3.903)	0.604	0.951	0.301248561	0.000318921	9
PKHD1L1	0.664 (0.148-2.979)	0.593	0.999	0.838 (0.309-2.27)	0.728	0.974	0.473 (0.084-2.669)	0.396	0.934	0.775 (0.261-2.301)	0.646	0.951	0.340446102	0.078210786	11
KHDRBS2	2.037 (0.455-9.118)	0.352	0.996	1.358 (0.47-3.925)	0.572	0.974	1.716 (0.304-9.695)	0.541	0.934	1.373 (0.418-4.507)	0.601	0.951	0.171409266	-0.0109433	6
SLC9C2	0.829 (0.16-4.28)	0.822	0.999	0.761 (0.244-2.374)	0.637	0.974	0.54 (0.071-4.141)	0.554	0.934	0.705 (0.208-2.393)	0.575	0.951	0.427288411	0.076041764	6
MPDZ	1.581 (0.3-8.333)	0.589	0.999	1.366 (0.433-4.311)	0.595	0.974	1.157 (0.148-9.04)	0.89	0.963	1.352 (0.401-4.559)	0.627	0.951	0.312360085	0.010394211	6
FAM190A	0.861 (0.167-4.448)	0.858	0.999	0.838 (0.269-2.607)	0.76	0.974	0.489 (0.054-4.438)	0.525	0.934	0.734 (0.195-2.767)	0.648	0.951	0.566128732	0.132216548	6
ATR	1.359 (0.301-6.13)	0.69	0.999	1.292 (0.466-3.583)	0.622	0.974	1.135 (0.219-5.885)	0.881	0.963	1.276 (0.451-3.611)	0.646	0.951	0.180442109	0.012379616	8
SETX	1.105 (0.213-5.741)	0.906	0.999	1.343 (0.462-3.906)	0.588	0.974	0.758 (0.099-5.811)	0.789	0.934	1.33 (0.433-4.081)	0.618	0.951	0.377336811	0.010016163	6
TBC1D9	1.001 (0.194-5.17)	0.999	0.999	0.82 (0.263-2.551)	0.731	0.974	0.601 (0.068-5.329)	0.647	0.934	0.724 (0.196-2.676)	0.628	0.951	0.510864313	0.124491672	6
C4orf21	1.693 (0.377-7.611)	0.492	0.996	1.329 (0.47-3.758)	0.592	0.974	1.366 (0.241-7.743)	0.725	0.934	1.324 (0.43-4.074)	0.624	0.951	0.21487086	0.003463578	8
HEATR5B	1.556 (0.348-6.97)	0.563	0.999	0.809 (0.26-2.518)	0.714	0.974	1.244 (0.223-6.949)	0.804	0.934	0.716 (0.195-2.626)	0.615	0.951	0.224384411	0.121367295	6
KIAA1217	3.777 (0.729-19.555)	0.113	0.996	1.309 (0.482-3.557)	0.598	0.974	3.554 (0.636-19.866)	0.149	0.934	1.302 (0.445-3.808)	0.63	0.951	0.060780866	0.005354922	9
NEB	0.655 (0.147-2.932)	0.58	0.999	0.866 (0.323-2.322)	0.776	0.974	0.445 (0.076-2.602)	0.369	0.934	0.809 (0.278-2.354)	0.698	0.951	0.387635334	0.068360653	11
DNHD1	0.944 (0.182-4.886)	0.945	0.999	0.906 (0.291-2.827)	0.865	0.974	0.495 (0.048-5.072)	0.553	0.934	0.773 (0.186-3.214)	0.723	0.951	0.645826365	0.159423576	6
GRM3	1.737 (0.387-7.805)	0.471	0.996	1.329 (0.458-3.858)	0.601	0.974	1.438 (0.266-7.771)	0.673	0.934	1.319 (0.422-4.129)	0.634	0.951	0.189038114	0.007526091	6
KCNB2	0.861 (0.167-4.448)	0.858	0.999	0.811 (0.261-2.519)	0.717	0.974	0.561 (0.073-4.318)	0.579	0.934	0.748 (0.218-2.563)	0.644	0.951	0.427890804	0.081207766	6
STK31	0.74 (0.143-3.831)	0.72	0.999	1.281 (0.443-3.705)	0.648	0.974	0.835 (0.153-4.553)	0.835	0.95	1.305 (0.446-3.813)	0.627	0.951	-0.120662573	-0.018435232	7
FREM2	0.793 (0.153-4.105)	0.782	0.999	0.899 (0.312-2.596)	0.844	0.974	0.41 (0.041-4.072)	0.447	0.934	0.801 (0.23-2.789)	0.728	0.951	0.659124524	0.11558253	7
DDX60L	0.936 (0.181-4.844)	0.937	0.999	1.29 (0.468-3.558)	0.623	0.974	0.656 (0.091-4.758)	0.677	0.934	1.273 (0.45-3.604)	0.649	0.951	0.354489074	0.012965643	7
BRCA2	2.192 (0.489-9.814)	0.305	0.996	1.3 (0.472-3.582)	0.612	0.974	1.93 (0.383-9.723)	0.425	0.934	1.289 (0.438-3.792)	0.645	0.951	0.127085634	0.008652348	8
EP300	1.46 (0.327-6.529)	0.62	0.999	0.822 (0.285-2.374)	0.718	0.974	1.187 (0.223-6.334)	0.841	0.95	0.776 (0.252-2.387)	0.659	0.951	0.206732923	0.057819618	7
DCC	2.431 (0.538-10.988)	0.248	0.996	0.805 (0.258-2.51)	0.708	0.974	2.142 (0.388-11.835)	0.383	0.934	0.741 (0.215-2.554)	0.635	0.951	0.12693543	0.081778154	7
GRIN2A	1.355 (0.303-6.063)	0.691	0.999	0.82 (0.284-2.365)	0.713	0.974	1.1 (0.208-5.824)	0.911	0.972	0.774 (0.252-2.375)	0.654	0.951	0.208692962	0.057148762	7
ZNF407	0.345 (0.041-2.867)	0.324	0.996	0.898 (0.288-2.798)	0.853	0.974	0 (0-1958668.334)	0.496	0.934	0.772 (0.19-3.133)	0.717	0.951	6.649395435	0.150735715	6
SPAG17	1.776 (0.396-7.976)	0.453	0.996	0.841 (0.27-2.616)	0.765	0.974	1.466 (0.267-8.043)	0.66	0.934	0.768 (0.219-2.696)	0.681	0.951	0.192007578	0.090351351	6
CNOT1	1.045 (0.233-4.676)	0.955	0.999	0.88 (0.319-2.428)	0.804	0.974	0.758 (0.131-4.397)	0.758	0.934	0.807 (0.259-2.511)	0.711	0.951	0.320509841	0.086618043	8
GRIN2B	1.467 (0.328-6.566)	0.616	0.999	0.86 (0.297-2.491)	0.78	0.974	1.136 (0.197-6.549)	0.887	0.963	0.768 (0.226-2.613)	0.673	0.951	0.255837061	0.112159792	7
COL14A1	0.514 (0.099-2.662)	0.428	0.996	1.276 (0.468-3.478)	0.634	0.974	0.267 (0.029-2.454)	0.243	0.934	1.265 (0.43-3.722)	0.67	0.951	0.655133861	0.00907691	8
LOXHD1	1.713 (0.382-7.684)	0.482	0.996	1.274 (0.441-3.683)	0.655	0.974	1.449 (0.278-7.542)	0.659	0.934	1.255 (0.418-3.766)	0.686	0.951	0.166976439	0.015363719	6
ATP10D	2.325 (0.514-10.53)	0.273	0.996	0.904 (0.29-2.817)	0.862	0.974	2.029 (0.335-12.285)	0.441	0.934	0.778 (0.191-3.171)	0.726	0.951	0.13642096	0.150584976	6
RFX7	0.712 (0.138-3.688)	0.686	0.999	0.914 (0.317-2.637)	0.867	0.974	0.356 (0.035-3.579)	0.381	0.934	0.818 (0.235-2.846)	0.752	0.955	0.693393547	0.110696925	7
SMCHD1	1.991 (0.44-9.007)	0.371	0.996	1.282 (0.44-3.737)	0.649	0.974	1.712 (0.325-9.013)	0.526	0.934	1.263 (0.415-3.844)	0.681	0.951	0.151347554	0.015159403	6
TRPC5	0.424 (0.051-3.534)	0.428	0.996	1.256 (0.434-3.633)	0.674	0.974	0.467 (0.054-4.002)	0.487	0.934	1.286 (0.438-3.779)	0.647	0.951	-0.095325757	-0.023802346	6
EYA3	1.991 (0.44-9.007)	0.371	0.996	1.282 (0.44-3.737)	0.649	0.974	1.667 (0.293-9.487)	0.564	0.934	1.276 (0.386-4.22)	0.69	0.951	0.177479109	0.005107706	6
DNAH11	0.572 (0.128-2.562)	0.466	0.996	1.262 (0.457-3.481)	0.654	0.974	0.394 (0.069-2.257)	0.296	0.934	1.245 (0.429-3.609)	0.687	0.951	0.372931265	0.013554459	12
C3orf77	1.88 (0.42-8.416)	0.409	0.996	1.279 (0.44-3.717)	0.651	0.974	1.578 (0.293-8.505)	0.595	0.934	1.262 (0.402-3.958)	0.69	0.951	0.174958563	0.013196165	6
TBC1D30	3.921 (0.875-17.577)	0.0743	0.996	1.274 (0.441-3.678)	0.654	0.974	3.896 (0.762-19.911)	0.102	0.934	1.266 (0.387-4.146)	0.696	0.951	0.006458558	0.006120055	6
RYR2	1.677 (0.374-7.521)	0.5	0.996	0.841 (0.29-2.443)	0.751	0.974	1.379 (0.255-7.457)	0.709	0.934	0.797 (0.258-2.46)	0.693	0.951	0.195494887	0.054703954	7
ARFGEF1	0.697 (0.134-3.617)	0.667	0.999	0.842 (0.29-2.447)	0.753	0.974	0.468 (0.064-3.427)	0.455	0.934	0.799 (0.26-2.457)	0.696	0.951	0.398776471	0.052381341	7
SF3B1	1.776 (0.396-7.976)	0.453	0.996	0.841 (0.27-2.616)	0.765	0.974	1.448 (0.255-8.216)	0.676	0.934	0.747 (0.202-2.759)	0.662	0.951	0.204325999	0.11807933	6
MAP3K5	1.329 (0.297-5.949)	0.71	0.999	0.892 (0.323-2.466)	0.826	0.974	1.011 (0.176-5.82)	0.99	0.999	0.821 (0.263-2.557)	0.733	0.951	0.273465652	0.083634679	8
MAP1A	0.358 (0.043-2.98)	0.342	0.996	0.828 (0.266-2.576)	0.744	0.974	0.034 (0-21.296)	0.304	0.934	0.745 (0.207-2.679)	0.652	0.951	2.353237477	0.105602488	6
POLR3A	1.683 (0.375-7.55)	0.497	0.996	0.873 (0.303-2.518)	0.802	0.974	1.365 (0.244-7.631)	0.723	0.934	0.803 (0.248-2.604)	0.715	0.951	0.209301148	0.083872541	7
CHUK	2.112 (0.472-9.448)	0.328	0.996	0.881 (0.282-2.747)	0.827	0.974	1.796 (0.319-10.115)	0.506	0.934	0.783 (0.208-2.946)	0.717	0.951	0.161596627	0.11767686	6
SCN2A	1.776 (0.397-7.948)	0.453	0.996	0.865 (0.32-2.342)	0.775	0.974	1.513 (0.297-7.7)	0.618	0.934	0.81 (0.276-2.375)	0.701	0.951	0.160275544	0.065715439	10
SPTA1	0.882 (0.17-4.562)	0.881	0.999	1.244 (0.43-3.602)	0.687	0.974	0.468 (0.047-4.637)	0.516	0.934	1.243 (0.35-4.416)	0.737	0.951	0.633603876	0.001043797	7
DGKH	1.039 (0.201-5.364)	0.963	0.999	1.252 (0.432-3.633)	0.679	0.974	0.607 (0.066-5.614)	0.66	0.934	1.243 (0.369-4.186)	0.726	0.951	0.537221864	0.007596091	6
PLXNA4	2.112 (0.472-9.448)	0.328	0.996	0.917 (0.294-2.855)	0.881	0.974	1.788 (0.307-10.43)	0.518	0.934	0.799 (0.199-3.209)	0.752	0.955	0.16616896	0.137674765	6
RSPH4A	1.084 (0.21-5.6)	0.923	0.999	1.255 (0.433-3.64)	0.676	0.974	0.667 (0.076-5.874)	0.715	0.934	1.243 (0.376-4.108)	0.721	0.951	0.486471229	0.009642845	6
DNAH3	1.302 (0.29-5.842)	0.731	0.999	1.236 (0.448-3.413)	0.683	0.974	1.039 (0.193-5.593)	0.964	0.999	1.216 (0.416-3.553)	0.721	0.951	0.225229602	0.016305223	8
SCN11A	0.314 (0.038-2.605)	0.283	0.996	1.223 (0.443-3.377)	0.698	0.974	0.075 (0.001-4.172)	0.206	0.934	1.202 (0.419-3.453)	0.732	0.951	1.43437312	0.016921056	7
PRG4	2.087 (0.462-9.417)	0.339	0.996	1.248 (0.419-3.722)	0.691	0.974	1.774 (0.319-9.853)	0.512	0.934	1.226 (0.381-3.948)	0.732	0.951	0.162470019	0.017761727	7
C5orf42	0.712 (0.138-3.688)	0.686	0.999	0.909 (0.313-2.638)	0.861	0.974	0.38 (0.04-3.592)	0.398	0.934	0.819 (0.238-2.824)	0.752	0.955	0.62885818	0.104617467	7
MKL2	1.677 (0.374-7.521)	0.5	0.996	1.243 (0.428-3.612)	0.689	0.974	1.34 (0.233-7.697)	0.743	0.934	1.23 (0.367-4.12)	0.737	0.951	0.224321759	0.010849377	6
DGKI	3.626 (0.81-16.237)	0.0921	0.996	0.919 (0.295-2.856)	0.883	0.974	3.564 (0.689-18.432)	0.13	0.934	0.818 (0.213-3.135)	0.769	0.956	0.017436725	0.116087158	6
ABCA13	0.414 (0.092-1.862)	0.25	0.996	0.931 (0.344-2.513)	0.887	0.974	0.268 (0.045-1.585)	0.146	0.934	0.883 (0.305-2.556)	0.819	0.968	0.435458136	0.052172485	12
ANKIB1	2.087 (0.462-9.417)	0.339	0.996	0.945 (0.303-2.949)	0.923	0.987	1.754 (0.292-10.517)	0.539	0.934	0.824 (0.2-3.403)	0.789	0.958	0.173962026	0.136694795	6
ALPK1	0.91 (0.176-4.71)	0.911	0.999	1.233 (0.426-3.565)	0.699	0.974	0.52 (0.057-4.778)	0.563	0.934	1.217 (0.365-4.06)	0.749	0.955	0.56019953	0.012817008	6
PKHD1	1.46 (0.327-6.529)	0.62	0.999	0.967 (0.333-2.804)	0.95	0.999	1.103 (0.184-6.598)	0.915	0.972	0.878 (0.249-3.097)	0.839	0.968	0.280647741	0.096426181	7
CNTNAP5	0.793 (0.153-4.105)	0.782	0.999	1.218 (0.421-3.525)	0.716	0.974	0.421 (0.043-4.075)	0.455	0.934	1.206 (0.34-4.279)	0.772	0.956	0.634045581	0.010064822	7
ASCC3	1.776 (0.396-7.976)	0.453	0.996	1.211 (0.419-3.506)	0.724	0.974	1.496 (0.283-7.897)	0.635	0.934	1.188 (0.391-3.606)	0.761	0.956	0.171642257	0.019640784	6
MYO3B	1.88 (0.42-8.416)	0.409	0.996	1.22 (0.421-3.532)	0.715	0.974	1.575 (0.291-8.526)	0.598	0.934	1.196 (0.381-3.75)	0.759	0.956	0.176936649	0.019760505	6
LPHN2	0.829 (0.16-4.28)	0.822	0.999	0.923 (0.318-2.681)	0.884	0.974	0.474 (0.053-4.238)	0.504	0.934	0.853 (0.259-2.814)	0.794	0.958	0.558825138	0.079258855	6
SACS	1.922 (0.428-8.62)	0.394	0.996	1.199 (0.445-3.232)	0.719	0.974	1.646 (0.32-8.478)	0.551	0.934	1.178 (0.401-3.456)	0.766	0.956	0.154516631	0.018247561	9
DNAH9	0.532 (0.103-2.755)	0.452	0.996	0.951 (0.345-2.623)	0.923	0.987	0.261 (0.027-2.553)	0.248	0.934	0.882 (0.281-2.771)	0.83	0.968	0.713201194	0.075272505	8
SORCS3	1.772 (0.387-8.118)	0.462	0.996	0.907 (0.312-2.64)	0.858	0.974	1.876 (0.401-8.786)	0.424	0.934	0.898 (0.308-2.62)	0.844	0.968	-0.057382572	0.010370052	8
TPR	1.274 (0.283-5.722)	0.752	0.999	0.911 (0.316-2.628)	0.864	0.974	0.989 (0.178-5.507)	0.99	0.999	0.844 (0.26-2.738)	0.778	0.958	0.253130627	0.076491121	7
CNTN4	0.549 (0.106-2.843)	0.474	0.996	1.184 (0.44-3.186)	0.738	0.974	0.349 (0.046-2.631)	0.307	0.934	1.163 (0.418-3.234)	0.772	0.956	0.451317482	0.017720049	8
NRAP	2.7 (0.603-12.081)	0.194	0.996	0.958 (0.332-2.763)	0.937	0.995	2.468 (0.473-12.885)	0.284	0.934	0.872 (0.252-3.021)	0.829	0.968	0.089893629	0.094067295	7
CUBN	0.345 (0.041-2.867)	0.324	0.996	0.869 (0.299-2.527)	0.797	0.974	0.105 (0.003-4.272)	0.233	0.934	0.842 (0.28-2.526)	0.758	0.956	1.186666491	0.032257761	6
MYH15	0.977 (0.188-5.064)	0.978	0.999	0.969 (0.311-3.02)	0.957	0.999	0.527 (0.053-5.289)	0.586	0.934	0.856 (0.208-3.523)	0.829	0.968	0.616422889	0.12480379	6
DYNC1H1	1.605 (0.357-7.204)	0.537	0.999	1.204 (0.415-3.491)	0.732	0.974	1.243 (0.207-7.463)	0.812	0.934	1.188 (0.33-4.282)	0.792	0.958	0.2558543	0.013550466	7
LEPR	0.281 (0.034-2.34)	0.24	0.996	1.165 (0.42-3.234)	0.77	0.974	0.305 (0.036-2.618)	0.279	0.934	1.195 (0.422-3.387)	0.737	0.951	-0.084043425	-0.025921806	7
PBRM1	0.314 (0.038-2.605)	0.283	0.996	0.932 (0.323-2.692)	0.897	0.98	0.018 (0-34.488)	0.298	0.934	0.862 (0.262-2.835)	0.806	0.968	2.847377963	0.078689198	7
CLCN4	0.451 (0.054-3.752)	0.461	0.996	0.89 (0.286-2.77)	0.84	0.974	0.471 (0.056-3.956)	0.488	0.934	0.885 (0.284-2.756)	0.832	0.968	-0.043507631	0.00602791	6
DSP	2.287 (0.507-10.32)	0.282	0.996	1.199 (0.414-3.471)	0.738	0.974	1.985 (0.35-11.244)	0.438	0.934	1.173 (0.359-3.835)	0.791	0.958	0.14163905	0.021592038	6
EML6	1.161 (0.259-5.199)	0.845	0.999	1.181 (0.428-3.262)	0.748	0.974	0.938 (0.179-4.913)	0.94	0.99	1.158 (0.401-3.345)	0.787	0.958	0.213309141	0.020163786	8
ASTN2	1.367 (0.264-7.093)	0.709	0.999	1.159 (0.371-3.625)	0.8	0.974	1.539 (0.284-8.347)	0.617	0.934	1.173 (0.373-3.692)	0.784	0.958	-0.11849184	-0.01247042	6
TRIO	1.234 (0.236-6.446)	0.803	0.999	0.988 (0.317-3.076)	0.984	0.999	0.721 (0.072-7.179)	0.78	0.934	0.881 (0.215-3.611)	0.861	0.968	0.537112981	0.114299801	6
SYNE2	3.481 (0.672-18.031)	0.137	0.996	1.162 (0.425-3.178)	0.77	0.974	3.255 (0.573-18.494)	0.183	0.934	1.133 (0.377-3.403)	0.824	0.968	0.067043655	0.024828167	10
MED13	0.632 (0.122-3.27)	0.585	0.999	0.957 (0.343-2.669)	0.932	0.994	0.355 (0.041-3.1)	0.349	0.934	0.904 (0.297-2.755)	0.86	0.968	0.577851256	0.056087124	7
PTPRB	0.191 (0.023-1.602)	0.127	0.996	0.917 (0.332-2.535)	0.868	0.974	0.203 (0.024-1.733)	0.145	0.934	0.924 (0.333-2.559)	0.878	0.968	-0.058933719	-0.006775048	8
ATP13A3	1.556 (0.348-6.97)	0.563	0.999	1.165 (0.402-3.375)	0.779	0.974	1.235 (0.219-6.978)	0.811	0.934	1.132 (0.343-3.735)	0.839	0.968	0.23108422	0.028513794	6
PREX2	0.757 (0.146-3.931)	0.74	0.999	1.143 (0.394-3.315)	0.806	0.974	0.506 (0.068-3.755)	0.506	0.934	1.116 (0.368-3.382)	0.846	0.968	0.401855861	0.023379757	6
ITGA4	2.896 (0.646-12.984)	0.165	0.996	0.937 (0.325-2.702)	0.904	0.98	2.655 (0.538-13.108)	0.231	0.934	0.894 (0.29-2.749)	0.844	0.968	0.086914159	0.047350159	7
SMARCA1	1.239 (0.239-6.412)	0.798	0.999	0.869 (0.278-2.724)	0.81	0.974	1.455 (0.263-8.038)	0.667	0.934	0.888 (0.276-2.86)	0.842	0.968	-0.160542255	-0.021307	6
DNAH14	1.026 (0.229-4.586)	0.974	0.999	1.148 (0.425-3.098)	0.786	0.974	0.795 (0.148-4.274)	0.789	0.934	1.123 (0.398-3.167)	0.827	0.968	0.254479389	0.021778392	9
SRGAP3	2.18 (0.483-9.839)	0.311	0.996	1.016 (0.326-3.164)	0.978	0.999	1.859 (0.305-11.35)	0.502	0.934	0.911 (0.216-3.84)	0.898	0.968	0.159344537	0.109628835	6
SCN9A	1.776 (0.396-7.976)	0.453	0.996	1.149 (0.398-3.319)	0.797	0.974	1.444 (0.253-8.241)	0.679	0.934	1.113 (0.339-3.652)	0.859	0.968	0.20677442	0.031513815	6
DSG1	1.677 (0.374-7.521)	0.5	0.996	1.126 (0.39-3.252)	0.827	0.974	1.405 (0.268-7.367)	0.687	0.934	1.099 (0.364-3.313)	0.867	0.968	0.176648153	0.024246778	6
USH2A	0.867 (0.193-3.888)	0.852	0.999	1.13 (0.423-3.024)	0.807	0.974	0.614 (0.106-3.566)	0.587	0.934	1.101 (0.386-3.144)	0.857	0.968	0.345136382	0.026016139	11
NBAS	1.412 (0.316-6.313)	0.651	0.999	1.107 (0.383-3.2)	0.852	0.974	1.186 (0.232-6.068)	0.838	0.95	1.081 (0.361-3.239)	0.889	0.968	0.174514861	0.023139382	7
SCN1A	1.044 (0.202-5.397)	0.959	0.999	1.012 (0.325-3.151)	0.983	0.999	0.584 (0.06-5.709)	0.644	0.934	0.913 (0.223-3.742)	0.899	0.968	0.580942379	0.103622066	6
LRP1B	0.369 (0.071-1.905)	0.234	0.996	0.983 (0.364-2.657)	0.973	0.999	0.166 (0.016-1.69)	0.129	0.934	0.938 (0.323-2.726)	0.906	0.968	0.800095848	0.04680084	11
KIF15	1.125 (0.251-5.037)	0.877	0.999	1.136 (0.412-3.137)	0.805	0.974	0.85 (0.151-4.773)	0.853	0.951	1.104 (0.365-3.339)	0.861	0.968	0.280871772	0.029216234	8
VWDE	1.618 (0.36-7.266)	0.53	0.999	0.939 (0.325-2.718)	0.908	0.98	1.309 (0.235-7.274)	0.759	0.934	0.882 (0.276-2.821)	0.833	0.968	0.212530643	0.062390112	7
AMPD1	1.727 (0.385-7.749)	0.475	0.996	1.129 (0.39-3.267)	0.823	0.974	1.412 (0.254-7.85)	0.693	0.934	1.091 (0.337-3.531)	0.885	0.968	0.201319254	0.034400222	6
DHX57	0.944 (0.182-4.886)	0.945	0.999	0.999 (0.321-3.113)	0.999	0.999	0.551 (0.061-4.993)	0.596	0.934	0.912 (0.236-3.526)	0.894	0.968	0.538585441	0.091310975	6
LRP2	3.089 (0.599-15.941)	0.178	0.996	1.124 (0.416-3.034)	0.818	0.974	2.831 (0.508-15.795)	0.235	0.934	1.091 (0.37-3.212)	0.875	0.968	0.087059325	0.029810399	9
HECTD1	1.189 (0.229-6.172)	0.837	0.999	0.979 (0.307-3.12)	0.971	0.999	0.712 (0.075-6.746)	0.768	0.934	0.897 (0.234-3.435)	0.874	0.968	0.511836437	0.087464086	6
PCLO	1.27 (0.246-6.558)	0.775	0.999	0.99 (0.343-2.86)	0.985	0.999	1.054 (0.186-5.982)	0.953	0.994	0.955 (0.316-2.887)	0.934	0.968	0.186305239	0.036236888	15
GOLGB1	1.991 (0.44-9.007)	0.371	0.996	1.114 (0.386-3.213)	0.842	0.974	1.671 (0.296-9.435)	0.561	0.934	1.074 (0.333-3.458)	0.905	0.968	0.175144172	0.036659348	6
C2CD3	0.991 (0.19-5.174)	0.992	0.999	1.14 (0.393-3.309)	0.809	0.974	0.528 (0.051-5.425)	0.591	0.934	1.099 (0.307-3.936)	0.885	0.968	0.629777598	0.037226362	7
ZNF540	0.345 (0.041-2.867)	0.324	0.996	1.123 (0.388-3.248)	0.83	0.974	0.023 (0-32.598)	0.308	0.934	1.083 (0.33-3.548)	0.895	0.968	2.716793686	0.036691041	6
MYOM2	2.037 (0.455-9.118)	0.352	0.996	0.993 (0.319-3.093)	0.991	0.999	1.714 (0.302-9.734)	0.543	0.934	0.914 (0.243-3.43)	0.893	0.968	0.172580707	0.083860408	6
HYDIN	1.112 (0.248-4.974)	0.89	0.999	1.112 (0.414-2.992)	0.833	0.974	0.886 (0.172-4.575)	0.885	0.963	1.082 (0.378-3.097)	0.884	0.968	0.226948488	0.02795257	11
CSMD1	0.633 (0.141-2.832)	0.55	0.999	0.988 (0.355-2.746)	0.981	0.999	0.483 (0.093-2.498)	0.385	0.934	0.954 (0.329-2.771)	0.931	0.968	0.27046971	0.034574311	15
CSMD3	0.846 (0.189-3.785)	0.826	0.999	0.999 (0.37-2.695)	0.998	0.999	0.657 (0.124-3.476)	0.621	0.934	0.97 (0.347-2.714)	0.954	0.968	0.252163274	0.029123897	9
FRG1	1.352 (0.301-6.067)	0.694	0.999	1.035 (0.373-2.872)	0.948	0.999	1.558 (0.324-7.477)	0.58	0.934	1.046 (0.375-2.922)	0.931	0.968	-0.141736605	-0.010986047	8
STAB2	0.69 (0.133-3.568)	0.658	0.999	1.119 (0.387-3.233)	0.836	0.974	0.355 (0.036-3.447)	0.372	0.934	1.071 (0.305-3.759)	0.915	0.968	0.665447835	0.043722864	7
NLRP5	2.271 (0.507-10.165)	0.283	0.996	0.992 (0.358-2.748)	0.988	0.999	2.027 (0.414-9.934)	0.384	0.934	0.959 (0.331-2.779)	0.939	0.968	0.11362148	0.033397401	8
COL11A1	1.624 (0.362-7.283)	0.526	0.999	1.004 (0.348-2.894)	0.994	0.999	1.332 (0.247-7.176)	0.738	0.934	0.96 (0.309-2.984)	0.944	0.968	0.198044766	0.044772019	7
GPR112	1.369 (0.265-7.061)	0.708	0.999	1.092 (0.396-3.016)	0.865	0.974	1.169 (0.21-6.51)	0.859	0.951	1.063 (0.367-3.075)	0.911	0.968	0.157770407	0.027404565	13
NDST4	0.499 (0.06-4.161)	0.52	0.999	0.985 (0.315-3.075)	0.979	0.999	0.519 (0.062-4.371)	0.547	0.934	0.98 (0.314-3.06)	0.972	0.975	-0.040422747	0.004930563	6
ZFPM2	0.607 (0.135-2.737)	0.516	0.999	0.988 (0.37-2.64)	0.981	0.999	0.476 (0.091-2.483)	0.379	0.934	0.967 (0.355-2.636)	0.948	0.968	0.242832154	0.021051684	10
SUPT6H	0.358 (0.043-2.98)	0.342	0.996	1.083 (0.374-3.139)	0.883	0.974	0.029 (0-25.454)	0.307	0.934	1.038 (0.32-3.37)	0.951	0.968	2.500715298	0.042949633	6
NBEA	1.626 (0.362-7.308)	0.526	0.999	1.079 (0.374-3.114)	0.888	0.974	1.345 (0.252-7.176)	0.729	0.934	1.044 (0.339-3.214)	0.94	0.968	0.189749232	0.033324493	7
TRANK1	1.467 (0.328-6.566)	0.616	0.999	1.113 (0.385-3.215)	0.843	0.974	1.119 (0.19-6.602)	0.901	0.972	1.064 (0.304-3.718)	0.923	0.968	0.270960568	0.045303263	7
UBR1	3.319 (0.741-14.87)	0.117	0.996	1.069 (0.369-3.098)	0.903	0.98	3.095 (0.636-15.069)	0.162	0.934	1.039 (0.342-3.151)	0.947	0.968	0.069858245	0.028603708	6
KIAA1239	1.46 (0.327-6.529)	0.62	0.999	1.055 (0.365-3.051)	0.921	0.987	1.116 (0.19-6.553)	0.903	0.972	0.988 (0.28-3.483)	0.984	0.984	0.268481611	0.066067187	7
UBR2	1.013 (0.195-5.277)	0.987	0.999	0.999 (0.344-2.899)	0.998	0.999	0.611 (0.068-5.462)	0.659	0.934	0.946 (0.294-3.043)	0.926	0.968	0.506070629	0.054631457	7
FAT3	2.177 (0.486-9.753)	0.309	0.996	1.101 (0.399-3.034)	0.853	0.974	1.896 (0.362-9.938)	0.449	0.934	1.056 (0.331-3.365)	0.927	0.968	0.138182428	0.041759514	8
WDR72	0.829 (0.16-4.28)	0.822	0.999	1.095 (0.377-3.185)	0.867	0.974	0.464 (0.051-4.24)	0.496	0.934	1.048 (0.314-3.495)	0.939	0.968	0.580751372	0.044383169	6
XIRP2	0.221 (0.027-1.842)	0.163	0.996	1.082 (0.391-2.998)	0.879	0.974	0 (0-8354147.838)	0.494	0.934	1.037 (0.332-3.241)	0.951	0.968	7.0229358	0.042945832	8
FAT1	1.002 (0.223-4.496)	0.998	0.999	1.09 (0.395-3.006)	0.867	0.974	0.718 (0.123-4.199)	0.713	0.934	1.043 (0.328-3.317)	0.943	0.968	0.333090768	0.044110245	8
HIVEP1	0.378 (0.045-3.15)	0.369	0.996	1.011 (0.35-2.923)	0.983	0.999	0.08 (0.001-5.658)	0.245	0.934	0.972 (0.316-2.991)	0.961	0.972	1.554942734	0.039437587	6
ASPM	0.753 (0.146-3.882)	0.734	0.999	1.062 (0.385-2.93)	0.908	0.98	0.436 (0.05-3.788)	0.452	0.934	1.022 (0.341-3.061)	0.97	0.975	0.546836565	0.038581784	7
PHF3	1.727 (0.385-7.749)	0.475	0.996	1.032 (0.353-3.019)	0.953	0.999	1.405 (0.25-7.89)	0.699	0.934	0.979 (0.298-3.215)	0.972	0.975	0.206177642	0.053173046	6
